# Supplementary material for: Moral Distress and Perceived Community Views Are Associated with Mental Health Symptoms in Frontline Health Workers during the COVID-19 Pandemic
Source: Int J Environ Res Public Health. 2021 Aug 18;18(16):8723. doi: 10.3390/ijerph18168723 (PMC8392524; doi:10.3390/ijerph18168723)
Supplement: Supplementary file 1 [file ijerph-18-08723-s001.zip]

Archive with 1 entries (1 files):
- ijerph-1334156-supplementary.pdf
